# Supplementary material for: A Comparative Study of the Role of Formins in Drosophila Embryonic Dorsal Closure
Source: Cells. 2022 May 4;11(9):1539. doi: 10.3390/cells11091539 (PMC9102720; doi:10.3390/cells11091539)
Supplement: Supplementary file 1 [file cells-11-01539-s001.zip]

Archive with 4 entries (4 files):
- SupplementaryMaterials_Toth.pdf
- Video S1.mp4
- Video S2.mp4
- Video S3.mp4
